# Supplementary material for: Electromechanical Coupling and Piezoelectric Behaviour of (PDMS)–Graphene Elastomer Nanocomposites
Source: Polymers (Basel). 2026 Mar 2;18(5):623. doi: 10.3390/polym18050623 (PMC12986574; doi:10.3390/polym18050623)
Supplement: Supplementary file 1 [file polymers-18-00623-s001.zip]

Archive with 1 entries (1 files):
- polymers-4133863-supplementary.pdf
